# Supplementary material for: An Unusual Resurgence of Human Metapneumovirus in Western Australia Following the Reduction of Non-Pharmaceutical Interventions to Prevent SARS-CoV-2 Transmission
Source: Viruses. 2022 Sep 28;14(10):2135. doi: 10.3390/v14102135 (PMC9612024; doi:10.3390/v14102135)
Supplement: Supplementary file 1 [file viruses-14-02135-s001.zip]

Archive with 1 entries (1 files):
- viruses-1915796-supplementary.pdf
